# Supplementary material for: The SNPs in myoD gene from normal muscle developing individuals have no effect on muscle mass
Source: BMC Genet. 2019 Sep 2;20:72. doi: 10.1186/s12863-019-0772-6 (PMC6720383; doi:10.1186/s12863-019-0772-6)
Supplement: Supplementary file 1 — Table S1. The information of all samples. (XLSX 295 kb) [file 12863_2019_772_MOESM1_ESM.xlsx]

## Sheet: Sheet1
The information of all samples
Breed	Origin	accession number
Bamaxiang	Bama, Guangxi	SRS465767
Bamaxiang	Bama, Guangxi	SRS465766
Bamaxiang	Bama, Guangxi	SRS465765
Bamaxiang	Bama, Guangxi	SRS465764
Bamaxiang	Bama, Guangxi	SRS465763
Bamaxiang	Bama, Guangxi	SRS465762
Wuzhishan	Haikou, Hainan	SRS465713
Wuzhishan	Haikou, Hainan	SRS465712
Wuzhishan	Haikou, Hainan	SRS465711
Wuzhishan	Haikou, Hainan	SRS465710
Wuzhishan	Haikou, Hainan	SRS465709
Wuzhishan	Haikou, Hainan	SRS465708
Duroc	Europe	ERS177303
Duroc	Europe	ERS177302
Duroc	Europe	SRS703279
Duroc	Europe	SRS703266
Duroc	Europe	SRS703260
Duroc	Europe	ERS804986
Duroc	Europe	ERS804987
Landrace	Europe	ERS177315
Landrace	Europe	ERS177316
Landrace	Europe	ERS177314
Landrace	Europe	ERS177313
Landrace	Europe	ERS177312
Large White	Europe	ERS177330
Large White	Europe	ERS177325
Large White	Europe	ERS177324
Large White	Europe	ERS177323
Large White	Europe	ERS177322
Large White	Europe	ERS177319
Pietrain	Europe	ERS718615
Pietrain	Europe	ERS718612
Pietrain	Europe	ERS718611
Pietrain	Europe	ERS718610
Pietrain	Europe	ERS718609
Pietrain	Europe	ERS177337
Pietrain	Europe	ERS805009
Guangdong Small-ear Spotted	Zhanjiang, Guangdong	PRJNA530874
Guangdong Small-ear Spotted	Zhanjiang, Guangdong	PRJNA530874
Guangdong Small-ear Spotted	Zhanjiang, Guangdong	PRJNA530874
Lantang	Heyuan, Guangdong	PRJNA530874
Lantang	Heyuan, Guangdong	PRJNA530874
Lantang	Heyuan, Guangdong	PRJNA530874
Luchuan	Luchuan, Guangxi	SRS465727
Luchuan	Luchuan, Guangxi	SRS465726
Luchuan	Luchuan, Guangxi	SRS465725
Luchuan	Luchuan, Guangxi	SRS465724
Luchuan	Luchuan, Guangxi	SRS465723
Luchuan	Luchuan, Guangxi	SRS465722
Laiwu Black	Laiwu, Shandong	SRS465773
Laiwu Black	Laiwu, Shandong	SRS465772
Laiwu Black	Laiwu, Shandong	SRS465771
Laiwu Black	Laiwu, Shandong	SRS465770
Laiwu Black	Laiwu, Shandong	SRS465769
Laiwu Black	Laiwu, Shandong	SRS465768
